# Supplementary material for: DSA-DeepFM: a dual-stage attention-enhanced DeepFM model for predicting anticancer synergistic drug combinations
Source: Bioinform Adv. 2025 Oct 27;5(1):vbaf269. doi: 10.1093/bioadv/vbaf269 (PMC12609172; doi:10.1093/bioadv/vbaf269)
Supplement: vbaf269_Supplementary_Data [file vbaf269_supplementary_data.zip]

Archive with 4 entries (4 files):
- FigureS1.pdf
- FigureS2.pdf
- Supplementary_DocumentR2.pdf
- TableS1-S4.pdf
